# Supplementary material for: The Effect of Outdoor Aeroallergens on Asthma Hospitalizations in Children in North-Western Tuscany, Italy
Source: Int J Environ Res Public Health. 2022 Mar 17;19(6):3586. doi: 10.3390/ijerph19063586 (PMC8949088; doi:10.3390/ijerph19063586)
Supplement: Supplementary file 1 [file ijerph-19-03586-s001.zip]

Archive with 1 entries (1 files):
- ijerph-1619295-supplementary.pdf
